# Supplementary material for: Polyphenols as Potential Protectors against Radiation-Induced Adverse Effects in Patients with Thoracic Cancer
Source: Cancers (Basel). 2023 Apr 22;15(9):2412. doi: 10.3390/cancers15092412 (PMC10177176; doi:10.3390/cancers15092412)
Supplement: Supplementary file 1 [file cancers-15-02412-s001.zip]

Archive with 1 entries (1 files):
- cancers-2325298-supplementary.pdf
